# Supplementary material for: Gas6/Axl Axis Activation Dampens the Inflammatory Response in Osteoarthritic Fibroblast-like Synoviocytes and Synovial Explants
Source: Pharmaceuticals (Basel). 2023 May 6;16(5):703. doi: 10.3390/ph16050703 (PMC10222253; doi:10.3390/ph16050703)
Supplement: Supplementary file 1 [file pharmaceuticals-16-00703-s001.zip]

Archive with 1 entries (1 files):
- pharmaceuticals-2340959-supplementary.pdf
